# Supplementary material for: Basque-Spanish Bilingual Aphasia: A Case-Study to Reveal Frequency-Based, Language-Agnostic Lexical Organization in Bilinguals
Source: Neurobiol Lang (Camb). 2025 Jun 23;6:nol_a_00170. doi: 10.1162/nol_a_00170 (PMC12208705; doi:10.1162/nol_a_00170)
Supplement: Supplementary file 2 [file nol-6-1-170-s002.xlsx]

## Sheet: Sheet1
English Translation	Item in Spanish	Phonological Length in Spanish	Log Transformed Frequency in Spanish	Item in Basque	Phonological Length in Basque	Log Transformed Frequency in Basque	Cognate	Concreteness Rating	Condition	Concreteness	Frequency
hair	pelo	4	1.5556	ile	3	2.26	no	4.97	Concrete | Frequent	High	High
cat	gato	4	1.59723	katu	4	1.79	yes	4.86	Concrete | Frequent	High	High
eye	ojo	3	1.60822	begi	4	2.78	no	4.9	Concrete | Frequent	High	High
window	ventana	7	1.62907	leiho	4	2.35	no	4.86	Concrete | Frequent	High	High
ship	barco	5	1.64087	itsasontzi	8	1.77	no	4.87	Concrete | Frequent	High	High
bed	cama	4	1.66759	ohe	2	2.37	no	5	Concrete | Frequent	High	High
arm	brazo	5	1.69705	beso	4	2.41	no	4.96	Concrete | Frequent	High	High
tree	árbol	5	1.69988	zuhaitz	5	2.09	no	5	Concrete | Frequent	High	High
box	caja	4	1.72015	kutxa	4	2.16	no	4.9	Concrete | Frequent	High	High
star	estrella	7	1.74961	izar	4	1.92	no	4.69	Concrete | Frequent	High	High
tower	torre	4	1.80178	dorre	4	1.85	yes	4.76	Concrete | Frequent	High	High
road	carretera	8	1.82301	errepide	7	2.25	no	4.75	Concrete | Frequent	High	High
animal	animal	6	1.8338	animalia	8	2.09	yes	4.61	Concrete | Frequent	High	High
moon	luna	4	1.83658	ilargi	6	1.9	no	4.9	Concrete | Frequent	High	High
stone	piedra	6	1.90585	harri	3	2.39	no	4.72	Concrete | Frequent	High	High
horse	caballo	6	1.92165	zaldi	5	2.21	no	5	Concrete | Frequent	High	High
mouth	boca	4	1.94052	aho	2	2.42	no	4.74	Concrete | Frequent	High	High
child	niño	4	2.004	ume	3	2.5	no	4.89	Concrete | Frequent	High	High
table	mesa	4	2.00538	mahai	4	2.6	no	4.9	Concrete | Frequent	High	High
radio	radio	5	2.02152	irrati	5	2.19	yes	4.74	Concrete | Frequent	High	High
blood	sangre	6	2.02589	odol	4	2.33	no	4.86	Concrete | Frequent	High	High
cross	cruz	4	2.02891	gurutze	6	1.89	yes	4.44	Concrete | Frequent	High	High
foot	pie	3	2.03848	oin	3	2.21	no	4.9	Concrete | Frequent	High	High
fountain	fuente	6	2.05711	iturri	5	2.29	no	4.77	Concrete | Frequent	High	High
port	puerto	6	2.06558	portu	5	2.05	yes	4.41	Concrete | Frequent	High	High
face	cara	4	2.09681	aurpegia	8	2.57	no	4.87	Concrete | Frequent	High	High
color	color	5	2.10421	kolore	6	2.37	yes	4.08	Concrete | Frequent	High	High
cinema	cine	4	2.12199	zinema	6	2.15	yes	4.69	Concrete | Frequent	High	High
television	televisión	10	2.15893	telebista	9	2.25	yes	4.83	Concrete | Frequent	High	High
school	escuela	7	2.15917	eskola	6	2.69	yes	4.79	Concrete | Frequent	High	High
street	calle	4	2.16717	kale	4	2.7	yes	4.75	Concrete | Frequent	High	High
sun	sol	3	2.16987	eguzki	6	2.33	no	4.83	Concrete | Frequent	High	High
gold	oro	3	2.17	urre	3	1.95	no	4.81	Concrete | Frequent	High	High
heart	corazón	7	2.17452	bihotz	4	2.57	no	4.52	Concrete | Frequent	High	High
island	isla	4	2.19034	irla	4	1.62	yes	4.96	Concrete | Frequent	High	High
door	puerta	6	2.20406	ate	3	2.75	no	4.81	Concrete | Frequent	High	High
money	dinero	6	2.24127	diru	4	2.78	yes	4.54	Concrete | Frequent	High	High
book	libro	5	2.32606	liburu	6	2.94	no	4.9	Concrete | Frequent	High	High
church	iglesia	7	2.33711	eliza	5	2.58	yes	4.9	Concrete | Frequent	High	High
head	cabeza	6	2.34447	buru	4	3.16	no	4.75	Concrete | Frequent	High	High
body	cuerpo	6	2.38	gorputz	6	2.66	no	4.79	Concrete | Frequent	High	High
water	agua	4	2.44462	ur	2	2.75	no	5	Concrete | Frequent	High	High
king	rey	3	2.5178	errege	5	2.64	yes	4.1	Concrete | Frequent	High	High
house	casa	4	2.60702	etxe	3	3.24	no	5	Concrete | Frequent	High	High
man	hombre	5	2.68053	gizon	5	3.1	no	4.79	Concrete | Frequent	High	High
heel	tacon	5	0.012518	takoi	5	0.87	yes	4.73	Concrete | Infrequent	High	Low
coffin	ataud	5	0.040394	hilkutxa	6	1.14	no	4.86	Concrete | Infrequent	High	Low
driving school	autoescuela	11	0.046776	autoeskola	10	0.16	yes	4.11	Concrete | Infrequent	High	Low
cheek	mejilla	6	0.70733	masail	6	1.21	no	4.83	Concrete | Infrequent	High	Low
salmon	salmon	6	0.149032	izokin	6	0.92	no	4.81	Concrete | Infrequent	High	Low
corn	maiz	4	0.191899	arto	4	1.33	no	4.96	Concrete | Infrequent	High	Low
bulb	bombilla	7	0.359819	bonbilla	8	0.94	yes	4.93	Concrete | Infrequent	High	Low
tractor	tractor	7	0.36533	traktore	8	0.81	yes	5	Concrete | Infrequent	High	Low
puppet	marioneta	9	0.410919	txotxongilo	9	1.12	no	4.64	Concrete | Infrequent	High	Low
flea	pulga	5	0.456634	arkakuso	8	0.81	no	4.89	Concrete | Infrequent	High	Low
camel	camello	6	0.493938	gamelu	6	0.98	yes	4.93	Concrete | Infrequent	High	Low
owl	búho	3	0.525354	hontz	3	0.7	no	4.93	Concrete | Infrequent	High	Low
chicken run	gallinero	8	0.593036	oilotegi	8	0.1	no	4.07	Concrete | Infrequent	High	Low
cereal	cereal	6	0.604762	zereal	6	0.37	yes	4.83	Concrete | Infrequent	High	Low
furniture	mueble	6	0.606162	altzari	6	1.41	no	4.89	Concrete | Infrequent	High	Low
palm tree	palmera	7	0.607557	palmondo	8	0.94	yes	5	Concrete | Infrequent	High	Low
bacon	bacon	5	0.613783	hirugihar	7	0.4	no	4.9	Concrete | Infrequent	High	Low
rag	trapo	5	0.633583	trapu	5	1.12	yes	4.67	Concrete | Infrequent	High	Low
shark	tiburón	7	0.644277	marrazo	6	0.62	no	4.46	Concrete | Infrequent	High	Low
dungeon	mazmorra	7	0.665516	ziega	5	1.67	no	4.32	Concrete | Infrequent	High	Low
costume	disfraz	7	0.666733	mozorro	6	1.23	no	4.57	Concrete | Infrequent	High	Low
deer	ciervo	6	0.674565	orein	5	1.1	no	4.86	Concrete | Infrequent	High	Low
childbirth	parto	5	0.971128	erditze	6	1.07	no	4.26	Concrete | Infrequent	High	Low
taste	sabor	5	1.28356	zapore	6	1.36	yes	4.07	Concrete | Infrequent	High	Low
bee	abeja	5	0.815565	erle	4	1.31	no	4.88	Concrete | Infrequent	High	Low
turtle	tortuga	7	0.821777	dortoka	7	0.85	yes	5	Concrete | Infrequent	High	Low
tooth	diente	6	0.823052	hortz	3	1.89	no	4.89	Concrete | Infrequent	High	Low
thorn	espina	6	0.863909	arantza	6	1.36	no	5	Concrete | Infrequent	High	Low
ash	ceniza	6	0.867944	errauts	5	1.29	no	4.96	Concrete | Infrequent	High	Low
wrist	muñeca	6	0.908279	eskumutur	9	1.21	no	4.93	Concrete | Infrequent	High	Low
flute	flauta	6	0.943258	txirula	6	0.97	no	5	Concrete | Infrequent	High	Low
button	botón	5	0.945823	botoi	5	1.45	yes	4.96	Concrete | Infrequent	High	Low
brick	ladrillo	7	0.970676	adreilu	7	1.21	yes	4.83	Concrete | Infrequent	High	Low
comics	comics	6	0.980822	komiki	6	1.09	yes	4.77	Concrete | Infrequent	High	Low
frog	rana	4	982	igel	4	1.08	no	5	Concrete | Infrequent	High	Low
mill	molino	6	1.02576	errota	5	1.34	no	4.72	Concrete | Infrequent	High	Low
circus	circo	5	1.04539	zirku	5	1.14	yes	4.43	Concrete | Infrequent	High	Low
hive	colmena	7	1.06949	erlauntz	7	0.39	no	4.83	Concrete | Infrequent	High	Low
dampness	humedad	6	1.17385	hezetasun	8	1.23	no	4.15	Concrete | Infrequent	High	Low
lamb	cordero	7	1.17526	arkume	6	1.07	no	4.97	Concrete | Infrequent	High	Low
straw	paja	4	1.19543	lasto	5	1.39	no	4.77	Concrete | Infrequent	High	Low
dragon	dragón	6	1.19847	dragoi	6	0.65	yes	4.39	Concrete | Infrequent	High	Low
coal	carbón	6	1.28356	ikatz	4	1.36	no	4.14	Concrete | Infrequent	High	Low
vapor	vapor	5	1.27623	lurrun	5	1.3	no	4.15	Concrete | Infrequent	High	Low
bride	novia	5	1.30916	emaztegai	9	0.83	no	4.63	Concrete | Infrequent	High	Low
permission	permiso	7	1.52236	baimen	6	2.2	no	2.19	Abstract | Frequent	Low	High
explanation	explicación	11	1.52792	azalpen	7	2.01	no	1.87	Abstract | Frequent	Low	High
failure	fracaso	7	1.57596	porrot	5	2	no	2.08	Abstract | Frequent	Low	High
meaning	significado	11	1.6523	esanahi	6	1.89	no	1.85	Abstract | Frequent	Low	High
faith	oferta	6	1.67097	eskaintza	8	2.51	no	2.23	Abstract | Frequent	Low	High
feeling	sentimiento	11	1.67917	sentimendu	10	2	yes	1.68	Abstract | Frequent	Low	High
minimum	mínimo	6	1.72693	gutxieneko	9	1.63	no	2.25	Abstract | Frequent	Low	High
knowledge	fe	2	1.9769	fede	4	2.01	yes	1.63	Abstract | Frequent	Low	High
limit	frontera	8	1.79584	muga	4	2.48	no	2.28	Abstract | Frequent	Low	High
mistake	error	4	1.79952	akats	4	1.93	no	1.97	Abstract | Frequent	Low	High
choice	elección	8	1.8092	hautaketa	8	1.15	no	1.9	Abstract | Frequent	Low	High
context	contexto	8	1.83535	testuinguru	11	1.65	no	2.17	Abstract | Frequent	Low	High
religion	religión	8	1.85657	erlijio	7	2.07	yes	1.71	Abstract | Frequent	Low	High
hope	esperanza	9	1.89248	itxaropen	8	2.11	no	1.25	Abstract | Frequent	Low	High
Monday	lunes	5	1.90911	astelehen	8	2.22	no	2.25	Abstract | Frequent	Low	High
respect	respeto	7	1.93103	errespetu	8	1.92	yes	2.04	Abstract | Frequent	Low	High
trust	confianza	9	1.94966	konfiantza	9	2.09	yes	2.04	Abstract | Frequent	Low	High
risk	riesgo	6	1.96158	arrisku	6	2.45	yes	1.63	Abstract | Frequent	Low	High
luck	suerte	6	1.96185	zorte	5	1.81	yes	1.33	Abstract | Frequent	Low	High
concept	concepto	8	1.98496	kontzeptu	8	1.94	yes	1.41	Abstract | Frequent	Low	High
association	asociación	10	2.04986	elkarte	7	2.71	no	2.3	Abstract | Frequent	Low	High
difference	diferencia	10	2.0552	alde	4	3.17	no	2.15	Abstract | Frequent	Low	High
experience	experiencia	11	2.05621	esperientzia	11	2.22	yes	1.8	Abstract | Frequent	Low	High
desire	deseo	5	2.08271	desira	6	1.66	yes	1.7	Abstract | Frequent	Low	High
existence	existencia	10	2.08848	existentzia	10	1.66	yes	1.54	Abstract | Frequent	Low	High
soul	alma	4	2.11543	arima	5	2.36	no	2.03	Abstract | Frequent	Low	High
god	dios	4	2.50681	jainko	6	2.92	no	2.07	Abstract | Frequent	Low	High
health	salud	5	2.20472	osasun	6	2.5	no	2.28	Abstract | Frequent	Low	High
quality	calidad	7	2.20746	kalitate	8	2.02	yes	2.18	Abstract | Frequent	Low	High
doubt	duda	4	2.22914	zalantza	7	2.34	no	1.79	Abstract | Frequent	Low	High
justice	justicia	8	2.23464	justizia	8	2.21	yes	1.45	Abstract | Frequent	Low	High
decision	decisión	8	2.24093	erabaki	7	3.03	no	2.19	Abstract | Frequent	Low	High
attention	atención	8	2.24105	arreta	5	2.09	no	2.3	Abstract | Frequent	Low	High
purpose	objetivo	8	2.2744	helburu	6	2.68	no	1.52	Abstract | Frequent	Low	High
need	necesidad	9	2.25744	behar	4	3.72	no	1.69	Abstract | Frequent	Low	High
interest	interés	7	2.25856	interes	7	2.3	yes	1.8	Abstract | Frequent	Low	High
success	éxito	5	2.26259	arrakasta	8	2.12	no	2.21	Abstract | Frequent	Low	High
opinion	opinión	7	2.26478	iritzi	5	2.77	no	1.93	Abstract | Frequent	Low	High
nothing	nada	4	2.64471	ezer	4	2.86	no	2.21	Abstract | Frequent	Low	High
peace	paz	3	2.33611	bake	4	2.58	no	1.62	Abstract | Frequent	Low	High
power	poder	5	2.64324	botere	6	2.21	yes	2.04	Abstract | Frequent	Low	High
truth	verdad	6	2.30909	egia	4	2.77	no	1.96	Abstract | Frequent	Low	High
future	futuro	6	2.30922	etorkizun	9	2.41	no	1.86	Abstract | Frequent	Low	High
assistance	ayuda	5	2.31756	laguntza	7	2.74	no	2.25	Abstract | Frequent	Low	High
love	amor	4	2.32091	maitasun	8	2.37	no	2.07	Abstract | Frequent	Low	High
inability	inhabilidad	10	0.14803	ezgaitasun	10	0.43	no	2	Abstract | Infrequent	Low	Low
enchantment	encantamiento	13	0.435932	sorginkeria	11	1.1	no	1.63	Abstract | Infrequent	Low	Low
incarnation	reencarnación	13	0.548308	berraragiztatze	13	0.09	no	1.68	Abstract | Infrequent	Low	Low
righteousness	honradez	7	0.70816	zintzotasun	10	1.24	no	1.67	Abstract | Infrequent	Low	Low
greed	avaricia	8	0.723897	zekenkeria	10	0.48	no	1.53	Abstract | Infrequent	Low	Low
enjoyment	disfrute	8	0.746483	gozamen	7	1.46	no	2.17	Abstract | Infrequent	Low	Low
prophecy	profecía	8	0.767229	profezia	8	0.8	yes	1.93	Abstract | Infrequent	Low	Low
multiplication	multiplicacion	14	0.819645	biderketa	9	0.45	no	2.15	Abstract | Infrequent	Low	Low
relativity	relatividad	11	0.822627	erlatibitate	12	0.53	yes	1.7	Abstract | Infrequent	Low	Low
subtraction	resta	5	0.851375	kenketa	7	0.64	no	2.08	Abstract | Infrequent	Low	Low
moderation	moderación	10	0.855724	moderazio	9	0.23	yes	1.9	Abstract | Infrequent	Low	Low
frustration	frustración	11	0.885927	frustrazio	10	0.91	yes	2.06	Abstract | Infrequent	Low	Low
supervision	supervisión	11	0.900364	ikuskapen	9	0.6	no	2.19	Abstract | Infrequent	Low	Low
restriction	restricción	11	0.908627	murrizketa	9	1.51	no	2.25	Abstract | Infrequent	Low	Low
disadvantage	desventaja	10	0.913131	desabantaila	12	0.69	no	1.96	Abstract | Infrequent	Low	Low
appreciation	apreciación	11	0.921327	baliozte	8		no	1.63	Abstract | Infrequent	Low	Low
mentality	mentalidad	10	0.981706	mentalitate	11	0.67	yes	2	Abstract | Infrequent	Low	Low
motivation	motivación	10	1.01266	motibazio	9	1.15	yes	2.1	Abstract | Infrequent	Low	Low
resurrection	resurrección	11	1.03924	berpizte	8		no	2.3	Abstract | Infrequent	Low	Low
obedience	obediencia	10	1.06441	obedientzia	10	1.17	yes	2.29	Abstract | Infrequent	Low	Low
creativity	creatividad	11	1.06768	sormen	6	1.34	no	1.8	Abstract | Infrequent	Low	Low
manipulation	manipulación	12	1.08123	manipulazio	11	0.99	yes	2.25	Abstract | Infrequent	Low	Low
diplomacy	diplomacia	10	1.09799	diplomazia	10	0.84	yes	2.04	Abstract | Infrequent	Low	Low
limitation	limitación	10	1.10636	mugapen	7	0.52	no	2.18	Abstract | Infrequent	Low	Low
innovation	innovación	10	1.42494	berrikuntza	9	1.6	no	1.97	Abstract | Infrequent	Low	Low
superiority	superioridad	12	1.14481	nagusitasun	11	1.55	no	1.93	Abstract | Infrequent	Low	Low
loyalty	lealtad	7	1.14914	leialtasun	10	1.31	yes	1.57	Abstract | Infrequent	Low	Low
compassion	compasión	9	1.1551	gupida	6	1.33	no	1.89	Abstract | Infrequent	Low	Low
legacy	legado	6	1.1729	legatu	6	0.37	yes	1.4	Abstract | Infrequent	Low	Low
raw	crudo	5	1.18181	gordin	6	1.76	no	1.96	Abstract | Infrequent	Low	Low
relevance	relevancia	10	1.18771	garrantzi	7	2.02	no	1.58	Abstract | Infrequent	Low	Low
attraction	atracción	9	1.18826	atrakzio	8	0.12	yes	2.24	Abstract | Infrequent	Low	Low
socialism	socialismo	10	1.24294	sozialismo	10	1.02	yes	2.21	Abstract | Infrequent	Low	Low
goodness	bondad	6	1.28216	jainkosa	8	1.12	no	1.38	Abstract | Infrequent	Low	Low
excellence	excelencia	10	1.29258	bikaintasun	11	0.86	no	2.2	Abstract | Infrequent	Low	Low
sensitivity	sensibilidad	12	1.32266	sentikortasun	13	0.84	yes	1.77	Abstract | Infrequent	Low	Low
inspiration	inspiración	11	1.33183	inspirazio	10	1.07	yes	2.18	Abstract | Infrequent	Low	Low
renewal	renovación	10	1.35136	berritze	6	1.32	no	2.29	Abstract | Infrequent	Low	Low
continuity	continuidad	11	1.3771	jarraitasun	10	0.97	no	2.03	Abstract | Infrequent	Low	Low
elimination	eliminación	11	1.38496	kanporatzea	10	0.51	no	2	Abstract | Infrequent	Low	Low
madness	locura	6	1.39875	eromen	6	1.25	no	1.97	Abstract | Infrequent	Low	Low
pride	orgullo	6	1.46518	harrotasun	8	1.35	no	1.66	Abstract | Infrequent	Low	Low
tact	tacto	5	0.815133	ukimen	6	0.84	no	1.76	Abstract | Infrequent	Low	Low
advancement	avance	6	1.60483	aurrerapen	9	1.5	no	2.1	Abstract | Infrequent	Low	Low
liberation	liberación	10	1.61918	askapen	7	1.33	no	2.21	Abstract | Infrequent	Low	Low
